# Supplementary material for: Oxytocin Modulates Microglial IL-17-Linked Inflammatory Pathways Through the IL-6/COX-2
Source: Life (Basel). 2026 Jan 12;16(1):105. doi: 10.3390/life16010105 (PMC12843464; doi:10.3390/life16010105)
Supplement: Supplementary file 1 [file life-16-00105-s001.zip]

Archive with 1 entries (1 files):
- life-4035580-supplementary.pdf
